# Supplementary material for: Nanovesicles loaded with a TGF-β receptor 1 inhibitor overcome immune resistance to potentiate cancer immunotherapy
Source: Nat Commun. 2023 Jun 16;14:3593. doi: 10.1038/s41467-023-39035-x (PMC10275881; doi:10.1038/s41467-023-39035-x)
Supplement: Supplementary file 3 — Source Data [file 41467_2023_39035_MOESM3_ESM.xlsx]

## Sheet: Fig.2a
TGFBR1_expData_RANSeq
type	Geneexp				TNMplot
Normal	711					Min	Q1	Med	Q3	Max	Upper whisker	N
Normal	753				Normal	358	746.5	1036	1458	4969	2469	403
Normal	815				Tumor	127	956	1468	2215	22055	4085	1097
Normal	483
Normal	986
Normal	706
Normal	817
Normal	1076
Normal	512
Normal	533
Normal	1351
Normal	621
Normal	679
Normal	747
Normal	932
Normal	532
Normal	840
Normal	681
Normal	935
Normal	612
Normal	392
Normal	642
Normal	985
Normal	744
Normal	674
Normal	743
Normal	1170
Normal	933
Normal	1364
Normal	1073
Normal	618
Normal	831
Normal	1276
Normal	792
Normal	693
Normal	783
Normal	822
Normal	2013
Normal	587
Normal	931
Normal	1062
Normal	1078
Normal	1155
Normal	1099
Normal	831
Normal	763
Normal	1458
Normal	1583
Normal	722
Normal	649
Normal	1242
Normal	724
Normal	1036
Normal	1292
Normal	1276
Normal	1321
Normal	518
Normal	594
Normal	524
Normal	867
Normal	905
Normal	591
Normal	668
Normal	1293
Normal	860
Normal	1264
Normal	660
Normal	939
Normal	830
Normal	784
Normal	533
Normal	637
Normal	664
Normal	887
Normal	651
Normal	1031
Normal	842
Normal	616
Normal	1049
Normal	1062
Normal	653
Normal	1081
Normal	873
Normal	982
Normal	790
Normal	474
Normal	1373
Normal	988
Normal	1107
Normal	491
Normal	1188
Normal	566
Normal	767
Normal	852
Normal	1370
Normal	766
Normal	1075
Normal	721
Normal	1324
Normal	994
Normal	1162
Normal	1121
Normal	805
Normal	777
Normal	813
Normal	1036
Normal	571
Normal	864
Normal	495
Normal	564
Normal	673
Normal	1552
Normal	1103
Normal	585
Normal	1259
Normal	693
Normal	704
Normal	1551
Normal	867
Normal	1292
Normal	870
Normal	1495
Normal	1942
Normal	777
Normal	746
Normal	807
Normal	931
Normal	760
Normal	633
Normal	746
Normal	1019
Normal	1118
Normal	1135
Normal	628
Normal	1159
Normal	650
Normal	764
Normal	545
Normal	1139
Normal	771
Normal	762
Normal	462
Normal	960
Normal	943
Normal	2236
Normal	716
Normal	712
Normal	576
Normal	1205
Normal	1172
Normal	1068
Normal	1088
Normal	1003
Normal	1085
Normal	1183
Normal	1574
Normal	1263
Normal	738
Normal	1126
Normal	1910
Normal	638
Normal	587
Normal	462
Normal	1993
Normal	1333
Normal	841
Normal	1335
Normal	466
Normal	1007
Normal	741
Normal	865
Normal	749
Normal	1353
Normal	402
Normal	1259
Normal	549
Normal	1129
Normal	1105
Normal	648
Normal	929
Normal	377
Normal	1620
Normal	1038
Normal	702
Normal	626
Normal	1176
Normal	1074
Normal	797
Normal	709
Normal	1114
Normal	738
Normal	650
Normal	799
Normal	994
Normal	1156
Normal	1845
Normal	1060
Normal	706
Normal	1346
Normal	1240
Normal	994
Normal	1194
Normal	973
Normal	1048
Normal	1603
Normal	588
Normal	820
Normal	1458
Normal	801
Normal	905
Normal	1814
Normal	1456
Normal	1119
Normal	732
Normal	821
Normal	912
Normal	702
Normal	1187
Normal	916
Normal	1023
Normal	1940
Normal	1009
Normal	688
Normal	697
Normal	628
Normal	859
Normal	997
Normal	659
Normal	475
Normal	816
Normal	737
Normal	866
Normal	784
Normal	932
Normal	907
Normal	439
Normal	514
Normal	2101
Normal	802
Normal	597
Normal	1153
Normal	850
Normal	1273
Normal	1439
Normal	732
Normal	1021
Normal	1180
Normal	975
Normal	384
Normal	1004
Normal	1054
Normal	1314
Normal	1116
Normal	1517
Normal	881
Normal	659
Normal	807
Normal	689
Normal	1226
Normal	850
Normal	706
Normal	880
Normal	1103
Normal	1143
Normal	612
Normal	795
Normal	719
Normal	837
Normal	917
Normal	1412
Normal	996
Normal	550
Normal	995
Normal	810
Normal	429
Normal	2077
Normal	2223
Normal	753
Normal	1043
Normal	841
Normal	683
Normal	1561
Normal	710
Normal	1052
Normal	1189
Normal	1104
Normal	4052
Normal	505
Normal	809
Normal	586
Tumor	589
Tumor	1293
Tumor	1259
Tumor	852
Tumor	2059
Tumor	1347
Tumor	1740
Tumor	18864
Tumor	1913
Tumor	1532
Tumor	2439
Tumor	1626
Tumor	1885
Tumor	4728
Tumor	5399
Tumor	2095
Tumor	10330
Tumor	1798
Tumor	2714
Tumor	4691
Tumor	1593
Tumor	987
Tumor	4716
Tumor	644
Tumor	814
Tumor	1131
Tumor	2760
Tumor	1950
Tumor	1071
Tumor	901
Tumor	4072
Tumor	832
Tumor	885
Tumor	1086
Tumor	2397
Tumor	1659
Tumor	2752
Tumor	1117
Tumor	1507
Tumor	1509
Tumor	997
Tumor	1129
Tumor	1446
Tumor	2361
Tumor	598
Tumor	1636
Tumor	1164
Tumor	1711
Tumor	1106
Tumor	1527
Tumor	4081
Tumor	911
Tumor	3971
Tumor	1546
Tumor	1272
Tumor	849
Tumor	1552
Tumor	598
Tumor	2980
Tumor	575
Tumor	883
Tumor	1606
Tumor	1907
Tumor	2146
Tumor	1094
Tumor	1234
Tumor	734
Tumor	1279
Tumor	2210
Tumor	1582
Tumor	1193
Tumor	1468
Tumor	1761
Tumor	2235
Tumor	2266
Tumor	1340
Tumor	1536
Tumor	5611
Tumor	3146
Tumor	823
Tumor	2096
Tumor	1234
Tumor	2406
Tumor	1704
Tumor	1227
Tumor	1485
Tumor	2056
Tumor	1375
Tumor	1121
Tumor	2537
Tumor	1195
Tumor	1375
Tumor	1699
Tumor	651
Tumor	3326
Tumor	1475
Tumor	1569
Tumor	590
Tumor	2025
Tumor	1899
Tumor	1173
Tumor	3591
Tumor	1603
Tumor	524
Tumor	1351
Tumor	2360
Tumor	2102
Tumor	1229
Tumor	1276
Tumor	1083
Tumor	353
Tumor	2215
Tumor	474
Tumor	1195
Tumor	2710
Tumor	1012
Tumor	630
Tumor	1799
Tumor	4420
Tumor	1653
Tumor	469
Tumor	2062
Tumor	729
Tumor	979
Tumor	973
Tumor	3562
Normal	1326
Tumor	3128
Tumor	2757
Normal	1454
Tumor	233
Tumor	767
Normal	536
Tumor	2290
Tumor	1011
Tumor	5047
Normal	1467
Tumor	912
Tumor	520
Normal	1659
Tumor	1360
Tumor	3421
Tumor	2436
Tumor	4417
Normal	2154
Tumor	1351
Normal	717
Tumor	1273
Normal	1085
Tumor	2023
Tumor	5153
Tumor	7898
Tumor	1772
Tumor	1895
Tumor	4418
Tumor	1821
Tumor	4581
Tumor	9404
Tumor	5343
Tumor	2377
Tumor	1552
Tumor	654
Tumor	1141
Tumor	410
Tumor	575
Tumor	764
Tumor	834
Tumor	1331
Tumor	1201
Tumor	1365
Tumor	2213
Tumor	1420
Tumor	723
Tumor	1134
Tumor	2250
Tumor	2109
Tumor	1506
Tumor	388
Tumor	7649
Tumor	2594
Tumor	1155
Tumor	1151
Tumor	1628
Tumor	1083
Tumor	1414
Tumor	494
Tumor	1051
Tumor	1207
Tumor	1613
Tumor	998
Tumor	3301
Tumor	2533
Tumor	485
Tumor	4407
Tumor	1264
Tumor	2886
Tumor	4399
Tumor	1549
Tumor	2131
Tumor	2744
Tumor	1538
Tumor	2329
Tumor	1590
Tumor	1133
Tumor	667
Tumor	1259
Tumor	2427
Tumor	331
Tumor	22055
Tumor	1535
Tumor	697
Tumor	1509
Tumor	798
Tumor	1051
Tumor	2774
Tumor	4152
Tumor	1028
Tumor	705
Tumor	1121
Tumor	2303
Tumor	961
Tumor	1517
Tumor	13512
Tumor	963
Tumor	1805
Tumor	2263
Tumor	2054
Tumor	3139
Tumor	1773
Tumor	2500
Tumor	1909
Tumor	846
Tumor	4489
Tumor	809
Tumor	2244
Tumor	1996
Tumor	3703
Tumor	14187
Tumor	2874
Tumor	2836
Tumor	1363
Tumor	2342
Tumor	635
Tumor	2007
Tumor	1591
Tumor	304
Tumor	957
Tumor	850
Tumor	1392
Tumor	2576
Tumor	3023
Tumor	4666
Tumor	4114
Tumor	1825
Tumor	1356
Tumor	1657
Tumor	1973
Tumor	1486
Tumor	2148
Tumor	1690
Tumor	1759
Tumor	2608
Tumor	6853
Tumor	1202
Tumor	3611
Tumor	1041
Tumor	1884
Normal	3254
Tumor	5889
Tumor	2103
Tumor	987
Tumor	2070
Normal	1399
Tumor	1937
Tumor	1011
Normal	1948
Tumor	1507
Tumor	3584
Tumor	682
Normal	1468
Tumor	3087
Tumor	873
Tumor	2997
Tumor	318
Tumor	549
Tumor	3459
Tumor	1790
Tumor	1185
Tumor	2125
Tumor	1144
Tumor	572
Tumor	405
Tumor	1973
Tumor	819
Tumor	955
Tumor	2641
Tumor	1728
Tumor	368
Tumor	1841
Tumor	931
Tumor	758
Tumor	556
Tumor	487
Tumor	2668
Tumor	1455
Tumor	552
Tumor	1565
Tumor	597
Tumor	2222
Tumor	715
Tumor	585
Tumor	823
Tumor	898
Tumor	577
Tumor	1415
Tumor	1385
Tumor	2249
Tumor	1655
Tumor	2129
Tumor	2725
Tumor	3518
Tumor	607
Tumor	4328
Tumor	547
Tumor	1023
Tumor	762
Tumor	212
Tumor	4027
Tumor	3138
Tumor	1272
Tumor	1319
Tumor	1224
Tumor	918
Tumor	902
Tumor	4155
Tumor	1703
Tumor	4211
Tumor	2007
Tumor	642
Tumor	1645
Tumor	1584
Tumor	1284
Tumor	647
Tumor	4454
Tumor	3874
Tumor	2450
Tumor	641
Tumor	2765
Tumor	3664
Tumor	569
Tumor	2021
Tumor	1999
Tumor	3120
Tumor	961
Tumor	1518
Tumor	1069
Tumor	1138
Tumor	433
Tumor	305
Tumor	635
Tumor	2077
Tumor	1767
Tumor	1334
Tumor	449
Tumor	4226
Tumor	1644
Tumor	987
Tumor	749
Tumor	1394
Tumor	720
Tumor	3009
Tumor	682
Tumor	1392
Tumor	569
Tumor	3272
Tumor	6379
Tumor	1027
Tumor	810
Tumor	2547
Tumor	893
Tumor	4276
Tumor	1702
Tumor	621
Tumor	1057
Tumor	1275
Tumor	658
Tumor	856
Tumor	195
Tumor	1131
Tumor	2607
Tumor	1866
Tumor	1832
Tumor	2949
Tumor	507
Tumor	1310
Tumor	2558
Tumor	620
Tumor	231
Tumor	1364
Tumor	1644
Tumor	765
Tumor	3085
Tumor	4285
Tumor	3791
Tumor	648
Tumor	1078
Tumor	542
Tumor	775
Tumor	1971
Tumor	2665
Tumor	1684
Tumor	361
Tumor	2469
Tumor	1630
Tumor	489
Tumor	789
Tumor	1117
Tumor	2799
Tumor	1611
Tumor	785
Tumor	615
Tumor	1531
Tumor	461
Tumor	1978
Tumor	1054
Tumor	1033
Tumor	1527
Tumor	1553
Tumor	1668
Tumor	1969
Tumor	2171
Tumor	2053
Tumor	884
Tumor	1062
Tumor	2845
Tumor	1274
Tumor	2120
Tumor	891
Tumor	1073
Tumor	2758
Tumor	2050
Tumor	1485
Tumor	2331
Tumor	1070
Tumor	1431
Tumor	5180
Tumor	1139
Tumor	4580
Tumor	2130
Tumor	2787
Tumor	1494
Tumor	3293
Tumor	2742
Tumor	1160
Tumor	1904
Tumor	3646
Tumor	2331
Tumor	1364
Tumor	2030
Tumor	1412
Tumor	1975
Tumor	6515
Tumor	9882
Tumor	3930
Tumor	1145
Tumor	1222
Tumor	587
Tumor	3033
Tumor	1347
Tumor	2001
Tumor	2639
Tumor	886
Tumor	1375
Tumor	2553
Tumor	1350
Tumor	1467
Tumor	895
Tumor	861
Tumor	949
Tumor	1002
Tumor	850
Tumor	1553
Tumor	2732
Tumor	776
Tumor	463
Tumor	644
Tumor	1695
Tumor	1527
Tumor	2179
Tumor	1484
Tumor	1364
Tumor	2453
Tumor	1233
Tumor	651
Tumor	613
Tumor	1578
Tumor	602
Tumor	1208
Tumor	591
Tumor	1166
Tumor	970
Tumor	418
Tumor	969
Tumor	2256
Tumor	1572
Tumor	1782
Tumor	1346
Tumor	2006
Tumor	961
Tumor	2010
Tumor	1963
Tumor	852
Tumor	2350
Tumor	691
Tumor	1132
Tumor	1571
Tumor	1970
Tumor	1616
Tumor	684
Tumor	1383
Tumor	703
Tumor	780
Tumor	1730
Tumor	598
Tumor	1503
Tumor	807
Tumor	2628
Tumor	813
Tumor	1513
Tumor	1474
Tumor	1132
Tumor	1221
Tumor	961
Tumor	1190
Tumor	651
Tumor	4119
Tumor	790
Normal	1410
Tumor	2344
Tumor	2501
Tumor	3383
Normal	1364
Tumor	2551
Normal	2165
Tumor	1388
Tumor	821
Tumor	3044
Tumor	1615
Normal	1408
Tumor	1616
Tumor	1465
Normal	685
Tumor	1004
Tumor	1939
Normal	2067
Tumor	955
Normal	1696
Tumor	878
Tumor	2738
Normal	3396
Tumor	1303
Normal	3450
Tumor	1072
Tumor	1683
Tumor	800
Tumor	2342
Normal	1798
Tumor	2176
Tumor	1579
Normal	1856
Tumor	2877
Tumor	1151
Tumor	1434
Normal	3796
Tumor	1632
Normal	2426
Tumor	4774
Normal	2007
Tumor	966
Normal	1712
Tumor	1518
Normal	2637
Tumor	1516
Normal	2146
Tumor	947
Normal	3290
Tumor	2267
Tumor	1217
Normal	1482
Tumor	1325
Tumor	1191
Normal	988
Tumor	2477
Tumor	1770
Normal	2606
Tumor	1515
Normal	764
Tumor	1668
Tumor	1454
Normal	1457
Tumor	537
Normal	1995
Tumor	1088
Normal	1959
Tumor	2466
Normal	1063
Tumor	1440
Normal	1354
Tumor	1367
Tumor	1292
Normal	1880
Tumor	2177
Normal	2708
Tumor	1083
Tumor	3148
Normal	1307
Tumor	193
Normal	1851
Tumor	392
Normal	790
Tumor	1171
Tumor	783
Tumor	13058
Tumor	975
Tumor	901
Tumor	2184
Tumor	1498
Tumor	1065
Tumor	1023
Tumor	1575
Tumor	564
Tumor	1142
Tumor	1930
Normal	1469
Tumor	3885
Tumor	1024
Normal	1149
Tumor	1374
Normal	1136
Tumor	1292
Normal	1954
Tumor	1002
Tumor	1731
Tumor	1812
Tumor	540
Normal	2689
Tumor	688
Tumor	1415
Tumor	1535
Tumor	2086
Tumor	2527
Tumor	1534
Tumor	328
Tumor	1719
Tumor	3448
Tumor	1040
Tumor	3570
Tumor	1315
Tumor	2625
Tumor	1696
Tumor	5024
Tumor	2139
Tumor	534
Tumor	1112
Tumor	8300
Tumor	1572
Normal	2115
Tumor	1029
Normal	2151
Tumor	1167
Normal	1085
Tumor	807
Normal	2231
Tumor	1351
Normal	2151
Tumor	1633
Normal	1292
Tumor	1773
Normal	1648
Tumor	718
Normal	1813
Tumor	3052
Normal	1681
Tumor	1454
Tumor	1702
Normal	1209
Tumor	1405
Normal	984
Tumor	1030
Normal	1882
Tumor	11658
Normal	2239
Tumor	1372
Tumor	2120
Normal	2469
Tumor	1005
Normal	2081
Tumor	2244
Normal	3511
Tumor	3384
Normal	3675
Tumor	2657
Tumor	4877
Tumor	4657
Normal	1616
Tumor	3641
Normal	1526
Tumor	1944
Tumor	3104
Normal	1944
Tumor	888
Normal	2170
Tumor	2501
Normal	3191
Tumor	2405
Normal	2904
Tumor	526
Normal	2149
Tumor	2489
Normal	3618
Tumor	296
Normal	2212
Tumor	2744
Normal	1905
Tumor	1086
Normal	4969
Tumor	1098
Tumor	1756
Normal	2111
Tumor	3583
Normal	1805
Tumor	1518
Normal	1574
Tumor	1811
Normal	1603
Tumor	3270
Tumor	3945
Tumor	2248
Normal	1721
Tumor	972
Normal	1898
Tumor	3528
Normal	1369
Tumor	2201
Normal	1486
Tumor	2122
Tumor	1410
Tumor	834
Tumor	1332
Tumor	972
Tumor	1023
Tumor	1596
Tumor	1156
Tumor	285
Tumor	3609
Tumor	623
Tumor	15825
Tumor	1487
Tumor	1780
Tumor	1218
Tumor	2706
Tumor	1097
Tumor	2634
Tumor	3129
Tumor	2264
Tumor	6943
Tumor	1732
Tumor	405
Tumor	1213
Tumor	4041
Tumor	537
Tumor	872
Tumor	2347
Tumor	1577
Tumor	2017
Tumor	1157
Tumor	285
Tumor	3097
Tumor	4838
Tumor	1115
Tumor	1106
Tumor	1107
Tumor	1568
Tumor	1095
Tumor	1683
Tumor	698
Tumor	6023
Tumor	1825
Tumor	1841
Tumor	1746
Tumor	877
Tumor	925
Tumor	2844
Tumor	3381
Tumor	3386
Tumor	898
Tumor	999
Tumor	1069
Tumor	9818
Tumor	1825
Tumor	1569
Tumor	3144
Tumor	1408
Tumor	667
Tumor	4085
Tumor	2273
Tumor	821
Tumor	3150
Tumor	2912
Tumor	761
Tumor	2816
Tumor	1499
Tumor	954
Tumor	1778
Tumor	2896
Tumor	1867
Tumor	3584
Tumor	4412
Tumor	5752
Tumor	1584
Tumor	2972
Tumor	4065
Tumor	1787
Tumor	10127
Tumor	3175
Tumor	1906
Tumor	559
Tumor	3178
Tumor	2010
Tumor	1623
Tumor	1672
Tumor	3058
Tumor	4214
Tumor	146
Tumor	393
Tumor	2973
Tumor	2144
Tumor	744
Tumor	4721
Tumor	2177
Tumor	1853
Tumor	679
Tumor	1638
Tumor	1343
Tumor	1057
Tumor	411
Tumor	1075
Tumor	2604
Tumor	1463
Tumor	2135
Tumor	1797
Tumor	3694
Tumor	2438
Tumor	2106
Tumor	2762
Tumor	2492
Tumor	2755
Tumor	1174
Tumor	3877
Tumor	3462
Tumor	2052
Tumor	1706
Tumor	939
Tumor	2551
Tumor	1134
Tumor	769
Tumor	1684
Tumor	1547
Tumor	1377
Tumor	1886
Tumor	3489
Tumor	2387
Tumor	3888
Tumor	6824
Tumor	2337
Tumor	922
Tumor	873
Tumor	3667
Tumor	1934
Tumor	1943
Tumor	491
Tumor	1300
Tumor	1446
Tumor	1605
Tumor	1887
Tumor	492
Tumor	540
Tumor	403
Tumor	3250
Tumor	1806
Tumor	2384
Tumor	1026
Tumor	808
Tumor	1494
Tumor	2669
Tumor	605
Tumor	192
Tumor	1156
Tumor	868
Tumor	933
Tumor	514
Tumor	1335
Tumor	2282
Tumor	496
Tumor	1192
Tumor	1921
Tumor	1835
Tumor	1336
Tumor	2973
Tumor	2597
Normal	2636
Tumor	1076
Tumor	1003
Tumor	1212
Tumor	1284
Normal	1522
Tumor	1836
Tumor	1138
Tumor	1911
Tumor	1663
Tumor	1640
Tumor	696
Tumor	1003
Tumor	1310
Tumor	4332
Normal	1223
Tumor	1107
Tumor	716
Normal	508
Tumor	2705
Tumor	1383
Normal	3162
Tumor	844
Tumor	642
Tumor	1025
Tumor	700
Tumor	426
Tumor	1735
Tumor	4524
Tumor	3348
Tumor	1491
Tumor	1431
Tumor	799
Tumor	11538
Normal	952
Tumor	783
Tumor	1136
Tumor	2100
Tumor	3822
Normal	1969
Tumor	3562
Tumor	1706
Tumor	1998
Tumor	614
Tumor	1629
Tumor	1853
Tumor	1814
Tumor	1349
Tumor	2628
Tumor	862
Normal	700
Tumor	1713
Tumor	3498
Tumor	1332
Tumor	1256
Normal	1556
Tumor	2164
Tumor	2557
Tumor	1122
Normal	1892
Tumor	915
Tumor	523
Tumor	1722
Tumor	1102
Normal	2137
Tumor	1443
Tumor	1328
Tumor	1406
Tumor	352
Tumor	2485
Tumor	132
Tumor	1335
Tumor	1175
Tumor	1175
Tumor	523
Tumor	793
Tumor	2394
Normal	1683
Tumor	1117
Normal	1750
Tumor	1909
Normal	1350
Tumor	3023
Tumor	4385
Normal	1733
Tumor	1387
Normal	1916
Tumor	1387
Tumor	1535
Normal	1458
Tumor	1372
Tumor	1267
Normal	2604
Tumor	4822
Normal	1822
Tumor	2002
Tumor	1029
Tumor	835
Tumor	624
Tumor	658
Tumor	2096
Tumor	2083
Tumor	1836
Tumor	793
Tumor	1126
Normal	1354
Tumor	1427
Tumor	831
Normal	2130
Tumor	919
Normal	1855
Tumor	1093
Normal	2219
Tumor	1698
Tumor	1565
Normal	1278
Tumor	763
Tumor	4444
Normal	1209
Tumor	2494
Normal	2550
Tumor	5844
Tumor	1717
Tumor	3391
Tumor	3076
Tumor	1855
Tumor	1071
Tumor	951
Tumor	2725
Tumor	634
Tumor	1102
Tumor	2328
Tumor	3159
Tumor	509
Tumor	983
Tumor	14187
Tumor	513
Tumor	3691
Tumor	973
Tumor	1785
Tumor	2015
Tumor	473
Tumor	1870
Tumor	1048
Tumor	904
Tumor	1361
Tumor	127
Tumor	993
Tumor	1210
Tumor	315
Tumor	240
Tumor	1913
Tumor	1156
Tumor	1660
Tumor	2405
Tumor	1612
Tumor	702
Tumor	1663
Tumor	1075
Tumor	1338
Tumor	468
Tumor	1247
Tumor	1956
Tumor	644
Tumor	1590
Tumor	3653
Tumor	844
Tumor	4010
Tumor	901
Tumor	1590
Tumor	558
Tumor	5441
Tumor	1448
Tumor	4616
Tumor	845
Tumor	1055
Tumor	944
Tumor	3458
Tumor	731
Tumor	1867
Tumor	2786
Tumor	1519
Tumor	3030
Tumor	801
Tumor	1682
Tumor	472
Tumor	710
Tumor	1352
Tumor	835
Tumor	908
Tumor	1273
Tumor	650
Tumor	526
Tumor	1516
Tumor	4672
Tumor	2360
Normal	358
Tumor	2373
Normal	1206
Tumor	2381
Tumor	1957
Tumor	499
Tumor	460
Tumor	1080
Tumor	1086
Tumor	1284
Tumor	2602
Tumor	608
Tumor	1373
Tumor	1305
Tumor	1110
Tumor	887
Tumor	559
Tumor	1661
Tumor	762
Tumor	762
Tumor	594
Tumor	1219
Tumor	1361
Tumor	1228
Tumor	352
Tumor	1857
Tumor	3697
Tumor	686
Tumor	812
Tumor	809
Tumor	523
Tumor	2545
Tumor	1597
Tumor	1636
Tumor	1100
Tumor	2019
Tumor	935
Tumor	632
Tumor	539
Tumor	2238
Tumor	5761
Tumor	1564
Tumor	278
Tumor	428
Tumor	1885
Tumor	1057
Tumor	1688
Tumor	465
Tumor	2025
Tumor	418
Tumor	576
Tumor	1284
Tumor	2138
Tumor	1102
Tumor	2966
Tumor	397
Tumor	531
Tumor	956
Tumor	2602
Tumor	1405
Tumor	379
Tumor	857
Tumor	3393
Tumor	1838
Tumor	1158
Tumor	1079
Tumor	1007
Tumor	737
Tumor	1749
Tumor	298
Tumor	659
Tumor	287
Tumor	629
Tumor	861
Tumor	1814
Tumor	1136
Tumor	1251
Tumor	404
Tumor	828
Tumor	989
Tumor	1083
Tumor	974
Tumor	1007
Tumor	1007
Tumor	829
Tumor	1180
Tumor	745
Tumor	2188
Tumor	1553
Tumor	390
Tumor	1261
Tumor	1205
Tumor	672
Tumor	745
Tumor	574
Tumor	490
Tumor	1325
Tumor	1573
Tumor	285
Tumor	1286
Tumor	1524
Tumor	1974
Tumor	1298
Tumor	1505

## Sheet: Fig.2c
TGFBR1_expData_RANSeq
type	Geneexp				TNMplot
Normal	1127					Min	Q1	Med	Q3	Max	Upper whisker	N
Normal	534				Normal	95	306	415.5	623.5	3595	1080	252
Normal	608				Tumor	236	1177	1790	2607	7083	4488	177
Normal	263
Normal	408
Normal	428
Normal	499
Normal	193
Normal	576
Normal	343
Normal	283
Normal	221
Normal	240
Normal	809
Normal	601
Normal	187
Normal	472
Normal	448
Normal	329
Normal	271
Normal	1115
Normal	740
Normal	215
Normal	560
Normal	869
Normal	501
Normal	550
Normal	663
Normal	580
Normal	453
Normal	277
Normal	227
Normal	926
Normal	347
Normal	546
Normal	244
Normal	160
Normal	503
Normal	369
Normal	791
Normal	349
Normal	604
Normal	304
Normal	1117
Normal	700
Normal	601
Normal	443
Normal	731
Normal	367
Normal	808
Normal	435
Normal	969
Normal	312
Normal	253
Normal	295
Normal	354
Normal	242
Normal	233
Normal	369
Normal	555
Normal	1052
Normal	379
Normal	808
Normal	513
Normal	662
Normal	286
Normal	394
Normal	463
Normal	724
Normal	394
Normal	428
Normal	256
Normal	369
Normal	392
Normal	95
Normal	411
Normal	168
Normal	386
Normal	331
Normal	1144
Normal	251
Normal	1009
Normal	424
Normal	284
Normal	609
Normal	788
Normal	601
Normal	524
Normal	963
Normal	401
Normal	511
Normal	614
Normal	217
Normal	378
Normal	126
Normal	280
Normal	275
Normal	282
Normal	337
Normal	368
Normal	399
Normal	458
Normal	794
Normal	674
Normal	293
Normal	709
Normal	1600
Normal	813
Normal	533
Normal	360
Normal	448
Normal	257
Normal	480
Normal	297
Normal	377
Normal	530
Normal	320
Normal	681
Normal	354
Normal	272
Normal	808
Normal	739
Normal	715
Normal	466
Normal	737
Normal	308
Normal	247
Normal	496
Normal	1408
Normal	392
Normal	1039
Normal	399
Normal	471
Normal	263
Normal	117
Normal	191
Normal	371
Normal	242
Normal	309
Normal	478
Normal	491
Normal	333
Normal	635
Normal	215
Normal	611
Normal	1080
Normal	384
Normal	283
Normal	211
Normal	318
Normal	357
Normal	1402
Normal	167
Normal	238
Normal	294
Normal	316
Normal	257
Normal	264
Normal	118
Normal	419
Normal	323
Normal	489
Normal	329
Normal	436
Normal	513
Normal	646
Normal	419
Normal	401
Normal	515
Normal	740
Normal	494
Normal	970
Normal	2596
Normal	420
Normal	296
Normal	590
Normal	201
Normal	381
Normal	719
Normal	313
Normal	298
Normal	904
Normal	305
Normal	837
Normal	1002
Normal	865
Normal	605
Normal	433
Normal	965
Normal	314
Normal	633
Normal	412
Normal	708
Normal	436
Normal	407
Normal	211
Normal	190
Normal	282
Normal	563
Normal	222
Normal	253
Normal	348
Normal	298
Normal	903
Normal	453
Normal	362
Normal	521
Normal	660
Normal	1011
Normal	544
Normal	612
Normal	691
Normal	641
Normal	333
Normal	198
Normal	218
Normal	1075
Normal	386
Normal	337
Normal	320
Normal	178
Normal	167
Normal	533
Normal	316
Normal	731
Normal	266
Normal	1883
Normal	335
Normal	361
Normal	388
Normal	307
Normal	381
Normal	348
Normal	535
Normal	341
Normal	434
Normal	295
Normal	412
Normal	235
Normal	765
Normal	352
Normal	466
Normal	603
Normal	1211
Normal	723
Normal	409
Normal	486
Normal	344
Tumor	2115
Tumor	2062
Tumor	1071
Tumor	2888
Tumor	5756
Tumor	2039
Tumor	1343
Tumor	1319
Tumor	2284
Tumor	392
Tumor	1156
Tumor	1490
Tumor	1991
Tumor	1661
Tumor	2741
Tumor	1409
Tumor	542
Tumor	3831
Tumor	716
Tumor	2371
Tumor	1335
Tumor	1378
Tumor	1258
Tumor	2249
Tumor	2167
Tumor	1713
Tumor	1686
Tumor	1301
Tumor	2850
Tumor	376
Tumor	987
Tumor	1161
Tumor	641
Tumor	1197
Tumor	1269
Tumor	1588
Tumor	1856
Tumor	1821
Tumor	3821
Tumor	1177
Tumor	2248
Tumor	3940
Tumor	2882
Tumor	236
Tumor	3161
Tumor	3750
Tumor	1719
Tumor	1191
Tumor	900
Tumor	715
Tumor	650
Tumor	868
Tumor	1500
Tumor	639
Tumor	1132
Tumor	2067
Tumor	1208
Tumor	2572
Tumor	1713
Tumor	2651
Tumor	1510
Tumor	1456
Tumor	1014
Tumor	1608
Tumor	1888
Tumor	4113
Tumor	886
Tumor	1744
Normal	2877
Tumor	1469
Normal	1231
Tumor	858
Tumor	1048
Normal	1824
Tumor	2568
Tumor	1089
Tumor	2390
Tumor	1171
Tumor	319
Tumor	2614
Tumor	3067
Tumor	1958
Tumor	5794
Tumor	5228
Tumor	2511
Tumor	2579
Tumor	1921
Tumor	1854
Tumor	1993
Tumor	3960
Tumor	911
Tumor	1570
Tumor	859
Tumor	1768
Tumor	2368
Tumor	1225
Tumor	1309
Tumor	3359
Tumor	950
Tumor	1310
Tumor	1799
Tumor	2508
Tumor	2346
Tumor	2946
Tumor	1844
Tumor	2063
Tumor	4878
Tumor	2942
Tumor	4861
Tumor	884
Tumor	955
Tumor	1437
Tumor	2232
Tumor	2083
Tumor	1296
Tumor	7083
Tumor	2038
Tumor	5992
Tumor	2023
Tumor	3059
Tumor	3285
Tumor	4090
Tumor	3215
Tumor	3561
Tumor	5356
Tumor	5711
Tumor	2225
Tumor	1415
Tumor	1830
Tumor	1843
Tumor	728
Tumor	1663
Tumor	921
Tumor	692
Tumor	1923
Tumor	2704
Tumor	1033
Tumor	1225
Tumor	793
Tumor	3433
Tumor	1013
Tumor	5920
Tumor	1992
Tumor	1465
Tumor	1806
Tumor	2389
Tumor	1522
Tumor	2990
Tumor	4030
Tumor	742
Tumor	567
Tumor	415
Tumor	352
Tumor	3930
Tumor	1313
Tumor	1276
Tumor	2607
Tumor	2064
Tumor	1391
Tumor	3822
Tumor	1790
Tumor	3058
Tumor	1450
Tumor	2762
Tumor	4021
Tumor	4488
Tumor	369
Tumor	3117
Tumor	6074
Tumor	1165
Tumor	1468
Tumor	1187
Tumor	1886
Tumor	339
Tumor	1849
Tumor	1918
Tumor	1711
Normal	3595
Tumor	1150
Tumor	767
Tumor	1059

## Sheet: Fig.2f
				Complete uncropped western blot data of Figure 2e

## Sheet: Fig.2g&Supplementary Fig.11e
protein expression level							relative protein expression level						relative protein expression level
													1	2	3	4
TGF-β1 (ng/mL)	0	5	5	5		TGF-β1 (ng/mL)	0	5	5	5		TGF-β1 (ng/mL)	0	5	5	5			folds
LY (μM)	0	0	2.5	5		LY (μM)	0	0	2.5	5		LY (μM)	0	0	2.5	5			2/1	2/4
pSmad2	694450	806566	464875	528060		pSmad2	0.958733	1.11352	0.64179	0.729021		pSmad2/Smad2	1.79621	2.27108	0.814878	1.21864		pSmad2/Smad2	1.26437	1.26437
	718666	833312	507470	551534			0.992165	1.15044	0.700595	0.761429			1.82335	2.29149	0.873394	1.24519			1.25675	1.25675
	706849	815422	517488	552851			0.975851	1.12574	0.714426	0.763247			1.8731	2.38555	0.934534	1.30832			1.27359	1.27359
																		average	1.2649	1.84242
Smad2	386619	355147	570484	433320		Smad2	0.533753	0.490304	0.78759	0.598226
	394146	363655	581032	442930			0.544144	0.502049	0.802152	0.611494
	377369	341817	553739	422567			0.520982	0.471901	0.764473	0.583381
pSmad3	450379	635965	460388	167174		pSmad3	0.621778	0.877991	0.635596	0.230795		pSmad3/Smad3	0.475036	0.772643	0.737461	0.200973		pSmad3/Smad3	1.6265	3.84452
	449968	642856	456087	169257			0.62121	0.887505	0.629658	0.23367			0.456462	0.750968	0.713653	0.19927			1.64519	3.7686
	452181	685450	479593	186268			0.624265	0.946308	0.662109	0.257155			0.449595	0.782217	0.728595	0.212602			1.73983	3.67925
																		average	1.6705	3.76412
Smad3	948095	823103	624288	831825		Smad3	1.30891	1.13635	0.86187	1.14839
	985773	856036	639088	849385			1.36092	1.18181	0.882303	1.17263
	1005751	876291	658244	876134			1.3885	1.20978	0.908749	1.20956
GAPDH	720685	831737	775885	529824
	718980	853701	791201	541393
	737385	847833	797007	546462

## Sheet: Fig.2h
				Complete uncropped western blot data of Figure 2g

## Sheet: Fig. 2i
protein expression level							relative protein expression level
							1	2	3	4
TGF-β1 (ng/mL)	0	5	5	5		TGF-β1 (ng/mL)	0	5	5	5				folds
LY (μM)	0	0	2.5	5		LY (μM)	0	0	2.5	5				2/1	2/4
α-SMA	1254675	2199527	1961139	970307		α-SMA	0.616378	1.08055	0.963439	0.476678			α-SMA	1.75307	2.26684
	1224744	2086123	1906537	950528			0.601674	1.02484	0.936615	0.466961				1.70331	2.1947
	1203268	2191689	2021280	990839			0.591124	1.0767	0.992984	0.486765				1.82145	2.21195
													average	1.75928	2.2245
Fibronectin	2454228	3108947	1733880	1202886		Fibronectin	1.20568	1.52732	0.851795	0.590936			Fibronectin	1.26677	2.58457
	2577264	3233212	1837395	1279088			1.26612	1.58836	0.902648	0.628371				1.25451	2.52775
	2567564	3254666	1869260	1280762			1.26135	1.5989	0.918302	0.629194				1.26761	2.5412
													average	1.26296	2.55117
FAP	2498667	2733683	1862554	1251465		FAP	1.22751	1.34296	0.915008	0.614801			FAP	1.09406	2.18439
	2540450	2777864	1920507	1268324			1.24803	1.36467	0.943478	0.623083				1.09345	2.19018
	2524009	2777799	1905890	1265359			1.23996	1.36464	0.936297	0.621627				1.10055	2.19527
													average	1.09602	2.18995
GAPDH	2166355	2585069	1575587	1626905
	2265712	2665841	1692682	1678081
	2247685	2668665	1685248	1568903

## Sheet: Fig.2l
	Collagen Volume Fraction (CVF)
	1	2	3
	PBS	0.75 mg/kg LY	1.5 mg/kg LY
	0.468	0.244	0.058
	0.438	0.271	0.054
	0.462	0.209	0.042
average	0.456	0.241333	0.0513333
SD	0.0158745	0.0310859	0.00832666
P value		1 vs 2	1 vs 3
		0.000439833	2.55587e-06

## Sheet: Fig.2n
	CD3+ T cells (%)
	1	2	3
	PBS	0.75 mg/kg LY	1.5 mg/kg LY
	6.125	18.02	26.08
	5.927	14.82	20.93
	2.136	13.71	25.72
average	4.72933	15.5167	24.2433
SD	2.24807	2.23786	2.87507
P value		1 vs 2	1 vs 3
		0.00415384	0.000755957

## Sheet: Fig.2o
	CD3 Mean Distance From Periphery (%)
	1	2	3
	PBS	0.75 mg/kg LY	1.5 mg/kg LY
	10.7	16.3	23.7
	8.9	14.3	20.8
	9.3	15.9	22.7
average	9.63333	15.5	22.4
SD	0.945163	1.0583	1.47309
P value		1 vs 2	1 vs 3
		0.00201246	0.000225976

## Sheet: Fig.2p
		CD8+ T cells / mg of tumor (×103)
	1	2	3
	PBS	0.75 mg/kg LY	1.5 mg/kg LY
	1.81	4.55	6.07
	2.77	4.62	5.88
	2.89	5.37	6.4
average	2.49	4.84667	6.11667
SD	0.483322	0.371154	0.214838
P value		1 vs 2	1 vs 3
		0.0054374	0.000633049

[truncated: 141 more sheets: Fig.3a, Fig. 3b, Fig.3c&d, Fig.3e&Supplementary Fig.23a, Fig.3f, Fig.3h, Fig.3i, Fig.3j, Fig.3k, Fig.3o, Fig.3p, Fig.3r, Fig.4a, Fig.4c, Fig.4e, Fig.4f, Fig. 4h, Fig.4j, Fig.4l, Fig.4m …]
